# Supplementary material for: A Case of Human Epidermal Growth Factor Receptor 2‐Positive Colon Cancer With Invasive Micropapillary Carcinoma Component
Source: DEN Open. 2025 Aug 14;6(1):e70184. doi: 10.1002/deo2.70184 (PMC12352125; doi:10.1002/deo2.70184)
Supplement: Supplementary file 1 — TABLE S1 Six colonic IMPC cases, including ours, involved T1‐stage colorectal cancer. [file DEO2-6-e70184-s001.xlsx]

## Sheet: Table 1
Table S1. Six colonic IMPC cases including ours involved T1-stage colorectal cancer
No	Author	Year	Age/Sex	Primary Site	Tumor Size (mm)	Macroscopic Type	Histology	HER2	Depth	Ly	V	N	Budding	Therapy	Stage	Prognosis
1	Kondo	2008	70/male	S	11	ND	IMPC(<5%) with mostly tubulovilloue adenoma	ND	SM	3	ND	0	ND	ER+surgery	I	alive
2	Hisamori	2009	71/female	S	20×15	pedunculated, cauliflower-like polyp with a depressed surface	IMPC(100%)	ND	SM	2	0	0	ND	ER	I	dead 12 months after ER due to a local recurrence and multiple distant metastases
3	Sonoo	2009	74/male	S	30×25	pedunculated polyp	IMPC(80%) with moderately adenocarcinoma	ND	SM	3	2	2	ND	surgery+chemotherapy	IIIb	alive
4	Mukai	2012	82/male	S	20	pedunculated polyp	IMPC(70%) with poorly adenocarcinoma	ND	SM	3	ND	2	ND	ER+surgery+chemotherapy	IIIb	alive
5	Miyaoka	2016	47/female	S	7	semi-pedunculated polyp	IMPC(80%) with moderately differentiated tubular adenocarcinoma	ND	SM	+	0	0	ND	ER+surgery	I	alive
6	Present case	2024	65/female	S	15×12	semi-pedunculated polyp	IMPC(40%) with moderately differentiated tubular adenocarcinoma	+	SM	1	1	0	2	ER+surgery	I	alive
